# Supplementary material for: A New Smoothened Antagonist Bearing the Purine Scaffold Shows Antitumour Activity In Vitro and In Vivo
Source: Int J Mol Sci. 2021 Aug 4;22(16):8372. doi: 10.3390/ijms22168372 (PMC8395040; doi:10.3390/ijms22168372)
Supplement: Supplementary file 1 [file ijms-22-08372-s001.zip]

Archive with 1 entries (1 files):
- ijms-1311410-supplementary.pdf
